# Supplementary material for: Photoinduced Phase Transitions of Imine-Based Liquid Crystal Dimers with Twist–Bend Nematic Phases
Source: Materials (Basel). 2024 Jul 3;17(13):3278. doi: 10.3390/ma17133278 (PMC11243583; doi:10.3390/ma17133278)
Supplement: Supplementary file 1 [file materials-17-03278-s001.zip]

Archive with 1 entries (1 files):
- materials-3058788-supplementary.pdf
